# Supplementary material for: An in vitro tumorigenesis model based on live-cell-generated oxygen and nutrient gradients
Source: Commun Biol. 2021 Apr 15;4:477. doi: 10.1038/s42003-021-01954-0 (PMC8050328; doi:10.1038/s42003-021-01954-0)
Supplement: Supplementary file 6 — Supplementary Data 1 [file 42003_2021_1954_MOESM6_ESM.xlsx]

## Sheet: Fig 1c 6h
Fig. 1c 6h
Distance From Center (µm)	Nuclei Per μm2				Pimonidazole MFI
52.5	5.5093	22.0371	17.3977	20.8773	0.181063	0.539546		0.27179	3.0076
157.5	7.8128	19.8695	16.5901	13.6965	0.308846	0.384346		0.241427	2.63633
262.5	13.2473	18.5694	20.9412	13.7101	0.0778388	0.306225	0.461769	0.152411	1.06553
367.5	14.0548	23.5906	21.6834	13.5573	0.119742	0.451186	0.420327	0.166274	0.507385
472.5	17.8118	22.5702	21.1877	11.253	0.25404	1.02925	0.291742	0.347925	0.514417
577.5	18.6735	19.7781	23.4076	12.8347	0.281834	2.29151	0.388027	1.18545	1.22125
682.5	15.9184	18.4189	24.0227	16.4989	0.977582	4.34721	1.09281	2.345	3.26409
787.5	17.8054	17.8826	21.8372	17.7861	2.33679	7.25676	2.17402	3.86593	5.95577
892.5	18.3638	17.7681	21.7336	16.8831	3.00112	7.96233	5.61373	4.61635	17.6942
997.5	17.0328	17.2619	20.5005	15.8718	3.67759	8.89162	9.40514	5.99167	27.9608
1102.5	19.029	15.9011	16.6728	13.2969	4.34619	11.1644	14.9243	7.80677	38.2234
1207.5	17.6243	14.4165	15.3097	11.2715	5.07109	11.2312	22.0551	9.46119	51.7954
1312.5	15.4262	13.077	15.8197	10.8782	6.88351	12.4676	20.088	9.7373	56.229
1417.5	15.8228	10.3084	17.1234	12.2111	6.25342	12.3491	23.3543	8.5361	45.0621
1522.5	14.7863	10.965	17.0811	10.8353	7.42227	14.8019	25.6677	10.6834	50.0242
1627.5	14.8675	8.773	13.6355	11.237	6.43681	17.3896	24.4333	13.6154	46.3357
1732.5	15.2329	8.0914	10.3868	10.9321	6.48259	19.4671	22.9757	17.2286	54.6453
1837.5	11.8218	8.3745	9.9617	10.2924	8.89601	19.3958	25.3881	17.4201	56.3196
1942.5	9.892	7.6868	9.7277	10.3455	10.5542	18.0755	30.088	19.802	61.3483

## Sheet: Fig 1c 2d
Fig. 1c 2d
Distance From Center (µm)	Nuclei Per μm2				Pimonidazole MFI
52.5	35.6653	41.7545	39.4348	33.9256	0.77882	2.90155	0.160369	0.159258
157.5	33.566	37.6171	41.6681	33.566	0.50756	2.37421	0.203121	2.51258
262.5	36.9074	38.9899	40.1469	33.4943	0.811887	1.75613	0.365822	1.00932
367.5	40.2159	39.8428	37.9771	28.2755	0.578291	1.53009	0.74085	1.17598
472.5	42.6005	37.5849	35.5272	27.9717	1.1504	3.26588	1.12152	1.54853
577.5	37.8993	33.0074	34.0331	23.3287	7.94852	7.14505	1.9976	3.00997
682.5	30.3856	30.9661	28.3986	20.0934	4.98162	11.2519	3.97403	6.09109
787.5	26.4284	27.5473	23.882	18.7892	11.5896	13.6154	7.23876	13.9199
892.5	19.4189	25.0523	21.0528	18.9254	17.2587	16.4792	11.6384	22.6253
997.5	18.1938	20.6379	19.1103	18.0563	19.789	22.6881	15.2123	34.256
1102.5	17.7475	20.4482	18.4089	15.846	25.8409	28.2116	18.1985	39.6251
1207.5	17.2092	18.4043	15.1713	13.5485	29.8199	28.7018	24.5316	44.8057
1312.5	16.2595	15.9007	9.1308	10.8088	36.9938	34.7824	32.8018	68.1614
1417.5	13.3612	13.8879	9.0293	12.4045	46.4032	37.8638	43.1253	69.0781
1522.5	12.3319	11.6635	10.4562	12.0526	50.5481	43.1715	46.7484	73.5917
1627.5	10.341	9.165	11.5076	8.717	55.3792	55.6242	47.9205	92.2635
1732.5	8.6542	7.2734	8.6454	7.9506	63.3609	73.4855	54.722	89.2593
1837.5	8.4489	7.3742	7.2254	7.771	53.1953	77.9715	59.7206	86.4187
1942.5	8.0074	8.023	6.7406	8.1403	64.6222	70.1743	61.4747	84.6361

## Sheet: Fig 1c 4d
Fig. 1c 4d
Distance From Center (µm)	Nuclei Per μm2				Pimonidazole MFI
52.5	28.7062	35.3754	35.6653	27.2564	1.3306	0.193667	2.30122	0.174506
157.5	32.8908	35.688	36.6525	30.6724	0.88431	1.12524	1.79025	0.386715
262.5	34.6513	37.4859	33.7836	29.2135	1.08674	0.574472	2.03075	0.505606
367.5	39.6769	33.6238	32.919	25.5392	1.21095	0.578405	1.94506	0.575139
472.5	38.7102	30.5759	30.6081	24.7565	1.50478	0.538038	2.15012	0.493123
577.5	35.7164	28.7993	27.6683	24.8542	2.6913	0.815087	2.61608	0.476713
682.5	30.6312	24.6255	23.9334	21.7232	4.94218	1.1713	3.3188	0.595466
787.5	23.4383	21.7986	20.4868	18.4613	9.76948	2.26773	5.69541	1.14186
892.5	18.6871	18.9764	16.9001	17.0533	15.0946	3.52774	8.92393	1.74637
997.5	16.0246	17.43	16.7273	14.665	20.8192	4.79546	13.5588	2.02826
1102.5	11.8225	17.3479	14.8815	12.043	29.2242	5.74336	19.815	2.73684
1207.5	12.0137	14.8694	13.4856	10.1771	30.084	6.50197	26.315	4.23923
1312.5	9.5705	12.2091	14.2227	8.7489	34.836	7.99197	27.5714	6.18413
1417.5	5.6648	9.9645	12.426	8.1694	48.8474	13.4082	31.6957	6.63748
1522.5	2.6041	6.5551	9.8476	6.3655	95.9562	18.0645	47.084	11.6166
1627.5	1.3906	4.0972	6.4398	4.6198	130.308	24.9945	56.9808	14.1795
1732.5	0.6948	2.2603	1.9613	2.2603	139.464	29.9642	90.1799	18.8449
1837.5	0.23148	1.5459	1.7691	1.9675	219.939	38.0851	134.004	23.0668
1942.5	0.17203	1.5092	1.8455	2.1739	229.628	45.8921	159.093	26.499

## Sheet: Fig 1c 8d
Fig. 1c 8d
Distance From Center (µm)	Nuclei Per μm2			Pimonidazole MFI
52.5	33.6356	33.9256	39.4348	1.18261	1.7787	0.0386847
157.5	30.8653	32.2156	39.2568	1.75022	2.05242	0.0327495
262.5	27.883	35.8661	38.1222	2.20422	1.99588	0.039428
367.5	31.8411	36.8577	36.8162	2.34768	1.92929	0.0530628
472.5	32.2478	35.4308	38.9031	3.1441	2.26438	0.0531026
577.5	32.6655	32.2973	35.8216	4.22727	2.09582	0.0686409
682.5	27.4609	29.7828	30.1847	5.96793	1.69184	0.0910283
787.5	22.358	25.9847	24.345	7.85557	1.64582	0.148632
892.5	18.9424	23.6397	19.3679	10.0145	1.30855	0.246013
997.5	18.0563	18.3618	17.0328	11.5178	1.34875	0.415312
1102.5	18.4227	13.4622	11.4505	12.7251	1.46045	0.589219
1207.5	14.8442	7.1957	3.2959	17.6724	1.52611	1.20088
1312.5	9.3854	2.9279	0.43976	25.4438	2.14642	2.96139
1417.5	2.1928	1.3866	0.032247	57.965	3.54957	4.34143
1522.5	0.29932	1.1175	0.0099773	103.274	4.88622	4.11008
1627.5	0.15866	0.73731	0.009333	110.978	2.38222	0.656655

## Sheet: Fig 1e
Fig. 1e
Normalized Distance	Pimonidazole MFI / cell							Hif1a MFI / cell
0.025	0.902091	0.889486	1.29084	0.797013	1.4822	0.681615	0.950643	1.03021	0.915188	0.985877	0.789887	1.21866	0.839042	1.22114
0.075	0.89432	0.776614	1.01491	0.809157	1.18388	0.665386	0.889624	1.11479	0.89968	1.09206	0.867523	1.06177	0.698852	1.11259
0.125	1.13127	0.817188	0.85316	0.828781	1.0043	0.698587	0.819509	1.1437	0.972817	1.05838	0.764542	0.880336	0.677425	1.01828
0.175	0.942521	0.886734	0.87732	0.87599	0.834852	0.715872	0.803899	1.21332	0.885929	1.05185	0.778399	0.774691	0.682156	1.04626
0.225	0.93952	1.05957	0.989574	0.81388	0.890813	0.869525	0.839165	1.29061	0.983899	1.0165	0.803156	0.809529	0.753698	1.03924
0.275	1.08947	1.03362	0.914383	0.918254	0.867154	0.748604	0.855075	1.30527	0.878988	1.05152	0.862602	0.805488	1.07915	1.03695
0.325	1.02695	1.01039	0.877583	0.934976	0.974677	0.763504	0.861777	1.34586	0.92974	1.04184	0.913454	0.90177	0.839741	1.03952
0.375	1.20911	0.842484	0.967064	0.929247	0.930649	0.809725	0.986209	1.51883	0.891152	1.07568	0.888777	0.859138	0.922393	1.11562
0.425	1.28328	0.905037	1.04022	1.08731	0.984474	0.890346	1.27081	1.59534	0.894411	1.11742	0.944494	0.918396	1.0542	1.32915
0.475	1.40349	0.937464	1.05566	1.04601	1.03911	0.997558	1.61393	1.61333	0.919425	1.16011	0.985419	0.935387	1.1713	1.55309
0.525	1.58456	0.942619	1.0938	1.27461	1.09891	1.02582	1.94166	1.66871	0.922446	1.12046	1.07993	0.984224	1.13828	1.65378
0.575	1.74664	0.95418	1.17567	1.54187	1.25364	1.29667	2.93785	1.69526	0.874478	1.12132	1.13377	1.07467	1.19687	2.32102
0.625	2.23818	1.03129	1.33634	1.7189	1.24552	1.47988	4.93168	1.886	0.906986	1.12041	1.17482	0.99216	1.29817	3.51783
0.675	3.13606	1.23216	1.51542	1.86702	1.55803	2.0049	6.65373	2.23901	1.01305	1.14085	1.29893	1.07052	1.54902	3.90824
0.725	3.92168	1.38003	1.66775	2.0914	1.61174	2.33048	7.37049	2.63459	1.05722	1.23094	1.34988	1.19181	1.66687	3.59372
0.775	4.26869	1.45101	1.87665	2.45683	1.74317	2.63694	6.97364	2.73378	1.09253	1.30103	1.60222	1.30843	1.79667	3.39651
0.825	4.73422	1.64748	1.86886	2.95363	1.78089	2.82203	9.0631	2.94676	1.20288	1.32256	1.65256	1.36799	1.95284	4.64302
0.875	6.13282	1.86818	2.17847	3.88699	1.83544	2.8202	7.27002	3.68487	1.23375	1.4936	1.78826	1.44694	1.95207	4.01675
0.925	6.41136	2.28062	2.47907	5.90276	2.05618	3.25485	5.00124	4.51321	1.32726	1.71308	2.5784	1.60515	1.95892	2.99552
0.975	8.52077	2.8148	3.28884	11.0913	2.67507	4.06295	6.50164	5.86148	1.47703	2.23483	3.70074	1.65319	1.99154	3.23232

## Sheet: Fig 2b
Fig. 2b
Normalized Distance	TMRE MFI			2-NBDG MFI
0.0166667	0.718143	0.597799	0.572644	0.863424	0.567374	0.865148
0.05	0.737261	0.584419	0.680523	0.742608	0.672582	0.865744
0.0833333	0.631541	0.72457	0.810935	0.933144	0.734551	1
0.116667	0.714316	0.670684	1	1	1	0.820028
0.15	0.731781	0.726052	0.843761	0.695279	0.886808	0.733108
0.183333	0.79488	0.705067	0.661946	0.658389	0.692304	0.70051
0.216667	0.705367	0.741304	0.710169	0.577343	0.711504	0.696292
0.25	0.753479	0.710995	0.765218	0.629193	0.707157	0.614508
0.283333	0.751669	0.68635	0.838745	0.612208	0.758353	0.619058
0.316667	0.841313	0.733915	0.837332	0.602473	0.73152	0.629465
0.35	0.776511	0.752536	0.763288	0.58961	0.769826	0.609842
0.383333	0.745049	0.597462	0.79488	0.397482	0.705266	0.536375
0.416667	0.768659	0.69187	0.707806	0.438625	0.78081	0.590824
0.45	0.734551	0.731795	0.737167	0.400544	0.706244	0.578871
0.483333	0.889766	0.7384	0.913764	0.429139	0.749637	0.653162
0.516667	0.82131	0.674392	0.74808	0.396772	0.761635	0.596802
0.55	0.76461	0.712147	0.636632	0.352253	0.735714	0.616252
0.583333	0.706971	0.591006	0.657302	0.295455	0.66884	0.570702
0.616667	0.684581	0.730103	0.691222	0.345517	0.68648	0.64465
0.65	0.769558	0.756228	0.696798	0.371475	0.795878	0.630233
0.683333	0.766797	0.740636	0.826616	0.383714	0.735621	0.649972
0.716667	0.725474	0.709107	0.703265	0.394362	0.697386	0.6752
0.75	0.709914	0.603411	0.617846	0.308069	0.672908	0.61578
0.783333	0.686581	0.59212	0.626988	0.345707	0.676135	0.574782
0.816667	0.822881	0.872809	0.597871	0.373075	0.692134	0.689203
0.85	0.856646	1	0.667622	0.394041	0.710536	0.644541
0.883333	1	0.785894	0.677513	0.365914	0.685136	0.734454
0.916667	0.89647	0.756011	0.811482	0.33551	0.739038	0.631378
0.95	0.874934	0.681092	0.788547	0.308298	0.65635	0.53618
0.983333	0.4731	0.570426	0.827789	0.308186	0.451585	0.440828

## Sheet: Fig 2d
Fig. 2d
Normalized Distance	2-NBDG MFI						TMRE MFI
0.03	0.0402245	0	0.0406281	0.16519	0.359412	0.127562	0.53437	1	0.390079
0.05	0.627644	0.152032	0.219446	0.228023	0.113875	0.134939	0.586239	0.868558	1
0.07	0.275044	0.137098	0.23174	0	0.877797	0	0.448498	0.650189	0.805458
0.09	0	0.0985245	0	0.157047	0.332149	0.307152	0.565157	0.802613	0.877097
0.11	0.462556	0.356456	0.193186	0.153035	0.360176	0.236671	1	0.458325	0.887019
0.13	0.49334	0.228336	0.232021	0.106409	0.297239	0.0678343	0.713605	0.577521	0.793534
0.15	0.419729	0.176036	0.212008	0.107029	0.330717	0.485919	0.394875	0.600096	0.73468
0.17	0.496607	0.388799	0.14376	0.0797527	0.597249	0.183104	0.513424	0.873552	0.976158
0.19	0.245392	0.44618	0.10666	0.087821	0.669018	0.0339164	0.319483	0.799564	0.574692
0.21	0.332491	0.507146	0.293436	0.149436	0.60997	0.121641	0.268219	0.618985	0.53011
0.23	0.222064	0.468845	0.358052	0.338956	0.485266	0.162166	0.229651	0.508415	0.463941
0.25	0.296254	0.510041	0.0522618	0.0598552	1	0.465589	0.236457	0.379281	0.578315
0.27	0.40892	0.420875	0.0682297	0.143019	0.484418	0.273712	0.169555	0.485369	0.477394
0.29	0.575263	0.45247	0.14979	0.0746381	0.547869	0.164553	0.142434	0.421148	0.540171
0.31	0.271742	0.584333	0.0992026	0.258599	0.336032	0.530838	0.119333	0.550743	0.576454
0.33	0.402302	0.435543	0.111508	0.0798018	0.208509	0.0610351	0.103738	0.506617	0.432304
0.35	0.254259	0.484148	0.0820812	0.141915	0.305004	0.229061	0.234894	0.356879	0.446271
0.37	0.291934	0.342102	0.910729	0.219968	0.287395	0.230403	0.327728	0.37725	0.487048
0.39	0.178387	0.477117	0.182976	0.207681	0.354721	0.100838	0.306618	0.445096	0.373145
0.41	0.447367	0.365883	0.126853	0.146094	0.153103	0.205905	0.31302	0.55873	0.369322
0.43	0.485529	0.463755	0.262754	0.127389	0.401937	0.343452	0.425804	0.386617	0.383502
0.45	0.220727	0.606501	0.0379568	0.190173	0.315034	0.251572	0.429004	0.35516	0.303413
0.47	0.413483	0.397446	0.0650472	0.176089	0.567485	0.494239	0.439816	0.314839	0.279628
0.49	0.326766	0.542077	0.323935	0.292504	0.267718	0.384411	0.361676	0.315015	0.266675
0.51	0.458802	0.52155	0.202633	0.38215	0.305563	0.249964	0.357054	0.334252	0.238398
0.53	0.375295	0.411	0.323691	0.226567	0.139724	0.245296	0.406923	0.379217	0.233475
0.55	0.491322	0.531999	0.26373	0.319855	0.364543	0.341029	0.399596	0.376402	0.263962
0.57	0.697785	0.598635	0.39006	0.236285	0.188593	0.464724	0.471184	0.390637	0.300012
0.59	0.44117	0.455307	0.42716	0.24369	0.239652	0.404861	0.339649	0.398942	0.24035
0.61	0.659897	0.588369	0.218814	0.20723	0.275589	0.0486231	0.287792	0.411473	0.204944
0.63	0.655628	0.681005	0.373725	0.219153	0.108776	0.287099	0.348781	0.464595	0.178004
0.65	0.62539	0.711106	0.326625	0.36929	0	0.215797	0.237571	0.425479	0.164718
0.67	0.531192	0.757628	0.646962	0.20305	0.122511	0.403625	0.21742	0.380014	0.176328
0.69	0.587183	0.71525	0.442063	0.229056	0.148411	0.36715	0.236133	0.414504	0.224476
0.71	0.600611	0.669128	0.602729	0.236489	0.218558	0.0861869	0.205772	0.341693	0.176364
0.73	0.549848	0.845087	0.32575	0.181514	0.252132	0.155196	0.189701	0.331879	0.203313
0.75	0.659795	0.746205	0.375969	0.230864	0.236482	0.152635	0.125815	0.433512	0.190453
0.77	0.60346	0.799728	0.480087	0.333687	0.34149	0.0654602	0.152166	0.410137	0.184626
0.79	0.602072	0.83427	0.492987	0.297727	0.418275	0.396759	0.146175	0.385588	0.203549
0.81	0.512404	0.606436	0.735062	0.235626	0.354166	0.93632	0.101542	0.441239	0.238476
0.83	0.675747	0.707001	0.431558	0.277432	0.510334	0.353666	0.045871	0.4868	0.214481
0.85	0.557286	0.781568	0.720358	0.244435	0.371205	0.48828	0.0836173	0.476735	0.255008
0.87	0.633038	0.755821	0.722053	0.299352	0.0869173	0.731367	0.0797703	0.391227	0.234154
0.89	0.419413	0.900046	0.568308	0.33078	0.26092	0.442174	0.0779857	0.267222	0.185522
0.91	0.674388	0.877609	0.827259	0.459735	0.425779	0.453765	0.0397358	0.266215	0.1065
0.93	0.793679	1	0.522284	0.370591	0.142266	0.797845	0.0678432	0.237003	0.0911832
0.95	1	0.842733	0.444293	0.32968	0.362371	0.547276	0.0672737	0.157622	0.0658319
0.97	0.882297	0.850072	1	1	0.286684	1	0.0791071	0.151947	0.030918
0.99	0.484259	0.632404	0.683843	0.493447	0.213475	0.679387	0.00366671	0.075969	0
							0	0	0.0148233

## Sheet: Fig 3a disk
Fig. 3a disk
Normalized Distance	Hif1a MFI/cell
0.025	1.03021	0.915188	0.985877	0.789887	1.21866	0.839042	1.22114
0.075	1.11479	0.89968	1.09206	0.867523	1.06177	0.698852	1.11259
0.125	1.1437	0.972817	1.05838	0.764542	0.880336	0.677425	1.01828
0.175	1.21332	0.885929	1.05185	0.778399	0.774691	0.682156	1.04626
0.225	1.29061	0.983899	1.0165	0.803156	0.809529	0.753698	1.03924
0.275	1.30527	0.878988	1.05152	0.862602	0.805488	1.07915	1.03695
0.325	1.34586	0.92974	1.04184	0.913454	0.90177	0.839741	1.03952
0.375	1.51883	0.891152	1.07568	0.888777	0.859138	0.922393	1.11562
0.425	1.59534	0.894411	1.11742	0.944494	0.918396	1.0542	1.32915
0.475	1.61333	0.919425	1.16011	0.985419	0.935387	1.1713	1.55309
0.525	1.66871	0.922446	1.12046	1.07993	0.984224	1.13828	1.65378
0.575	1.69526	0.874478	1.12132	1.13377	1.07467	1.19687	2.32102
0.625	1.886	0.906986	1.12041	1.17482	0.99216	1.29817	3.51783
0.675	2.23901	1.01305	1.14085	1.29893	1.07052	1.54902	3.90824
0.725	2.63459	1.05722	1.23094	1.34988	1.19181	1.66687	3.59372
0.775	2.73378	1.09253	1.30103	1.60222	1.30843	1.79667	3.39651
0.825	2.94676	1.20288	1.32256	1.65256	1.36799	1.95284	4.64302
0.875	3.68487	1.23375	1.4936	1.78826	1.44694	1.95207	4.01675
0.925	4.51321	1.32726	1.71308	2.5784	1.60515	1.95892	2.99552
0.975	5.86148	1.47703	2.23483	3.70074	1.65319	1.99154	3.23232

## Sheet: Fig 3a spheroid
Fig. 3a speroid
Normalized Distance	HIF MFI / cell
0.025	0.0444444	0	0.00847458	0
0.075	0.0591398	0.0232558	0.00714286	0.00574713
0.125	0.247191	0.0481928	0.0252101	0.00662252
0.175	0.315789	0.185841	0	0.00704225
0.225	0.448276	0.336735	0.0275229	0.00704225
0.275	0.492424	0.507246	0.0408163	0.0378788
0.325	0.503704	0.484848	0.09375	0.0614035
0.375	0.552381	0.5	0.164835	0.0943396
0.425	0.547368	0.642857	0.353659	0.141304
0.475	0.552083	0.861111	0.481481	0.2875
0.525	0.71875	0.538462	0.544304	0.318841
0.575	0.415584	1.10714	0.546875	0.318182
0.625	0.423077	0.59375	0.461538	0.41791
0.675	0.380952	0.466667	0.82	0.377049
0.725	0.365385	0.125	0.83871	0.471698
0.775	0.5	0.5	0.535714	0.522727
0.825	0.441176	0.583333	1.125	0.636364
0.875	0.4375	0	0.571429	0.535714
0.925	0.1875	0.2	0.818182	0.45
0.975	0.25	0	2	0.714286

## Sheet: Fig 3a tissue
Fig. 3a tissue
Distance From Blood Vessel (µm)	Hif1a MFI / cell
25	1
75	1.31945
125	1.33588
175	1.23485
225	1.0257
275	1.01167

[truncated: 34 more sheets: Fig 3b disk, Fig 3b spheroid, Fig 3b tissue, Fig 4b Nos2, Fig 4b Cox2, Fig 4b Hif1a, Fig 4c DAF, Fig 4c TMRE, Fig 4c MitoMass, Fig 5c, Fig 5d, Fig 5f, Fig 5g, Supp Fig 1b, Supp Fig 1d, Sup Fig 2b, Supp Fig 2d, Supp Fig 2e, Supp Fig 3a, Supp Fig 3b …]
